# Supplementary material for: Comparative Analysis of Phytohormone Biosynthesis Genes Responses to Long-Term High Light in Tolerant and Sensitive Wheat Cultivars
Source: Plants (Basel). 2024 Sep 20;13(18):2628. doi: 10.3390/plants13182628 (PMC11435395; doi:10.3390/plants13182628)
Supplement: Supplementary file 1 [file plants-13-02628-s001.zip]

Archive with 1 entries (1 files):
- plants-3184508-supplementary.pdf
